# Supplementary material for: Adults’ visual recognition of actions simulations by finger gestures (ASFGs) produced by sighted and blind individuals
Source: PLoS One. 2019 Mar 28;14(3):e0214371. doi: 10.1371/journal.pone.0214371 (PMC6438591; doi:10.1371/journal.pone.0214371)
Supplement: S1 Dataset — (XLSX) [file pone.0214371.s001.xlsx]

## Sheet: dataset by item 
Item	Action	Block	Group	Means (ratios)	Arcsin tranformations
1	1	1	1	1	1.5708
2	1	1	1	1	1.5708
3	1	1	1	1	1.5708
4	1	1	1	1	1.5708
5	1	1	1	1	1.5708
6	1	2	1	1	1.5708
7	1	2	1	0.85	1.01599
8	1	2	1	1	1.5708
9	1	2	1	1	1.5708
10	1	2	1	1	1.5708
11	1	3	1	1	1.5708
12	1	3	1	1	1.5708
13	1	3	1	1	1.5708
15	1	3	1	1	1.5708
16	1	4	1	1	1.5708
17	1	4	1	1	1.5708
18	1	4	1	1	1.5708
19	1	4	1	1	1.5708
20	1	4	1	1	1.5708
38	2	1	1	0.777778	0.891123
39	2	1	1	1	1.5708
40	2	1	1	1	1.5708
41	2	1	1	0.944444	1.2359
42	2	1	1	0.944444	1.2359
43	2	2	1	0.9	1.11977
44	2	2	1	0.888889	1.09491
45	2	2	1	1	1.5708
46	2	2	1	0.95	1.25324
47	2	2	1	0.9	1.11977
48	2	3	1	0.941176	1.2261
49	2	3	1	0.75	0.848062
50	2	3	1	1	1.5708
51	2	3	1	0.941176	1.2261
52	2	3	1	0.941176	1.2261
54	2	4	1	1	1.5708
55	2	4	1	0.894737	1.10784
56	2	4	1	0.947368	1.24491
57	2	4	1	1	1.5708
75	3	1	1	0.944444	1.2359
76	3	1	1	1	1.5708
77	3	1	1	0.611111	0.657464
78	3	1	1	1	1.5708
79	3	1	1	0.666667	0.729728
80	3	2	1	0.631579	0.683588
81	3	2	1	0.7	0.775397
82	3	2	1	0.55	0.582364
83	3	2	1	1	1.5708
84	3	2	1	0.9	1.11977
85	3	3	1	1	1.5708
86	3	3	1	0.823529	0.967605
87	3	3	1	0.705882	0.783668
88	3	3	1	0.941176	1.2261
89	3	3	1	0.647059	0.703721
91	3	4	1	0.705882	0.783668
92	3	4	1	0.736842	0.828387
93	3	4	1	0.894737	1.10784
94	3	4	1	0.578947	0.617437
112	4	1	1	0.777778	0.891123
113	4	1	1	0.5	0.523599
114	4	1	1	0.777778	0.891123
115	4	1	1	0.882353	1.08084
116	4	1	1	0.333333	0.339837
117	4	2	1	0.526316	0.554262
118	4	2	1	0.9	1.11977
119	4	2	1	0.368421	0.37731
120	4	2	1	0.85	1.01599
121	4	2	1	0.65	0.707584
122	4	3	1	0.823529	0.967605
123	4	3	1	0.117647	0.11792
124	4	3	1	0.875	1.06544
125	4	3	1	0.941176	1.2261
126	4	3	1	0.647059	0.703721
127	4	4	1	0.111111	0.111341
128	4	4	1	0.736842	0.828387
129	4	4	1	0.157895	0.158558
130	4	4	1	0.473684	0.493469
131	4	4	1	0.526316	0.554262
149	5	1	1	0.666667	0.729728
150	5	1	1	1	1.5708
151	5	1	1	0.666667	0.729728
152	5	1	1	0.666667	0.729728
153	5	1	1	1	1.5708
154	5	2	1	0.55	0.582364
155	5	2	1	0.7	0.775397
156	5	2	1	0.85	1.01599
157	5	2	1	0.9	1.11977
158	5	2	1	0.65	0.707584
159	5	3	1	0.764706	0.870585
160	5	3	1	0.882353	1.08084
161	5	3	1	0.823529	0.967605
162	5	3	1	0.882353	1.08084
163	5	3	1	0.823529	0.967605
166	5	4	1	0.842105	1.00118
167	5	4	1	0.888889	1.09491
168	5	4	1	0.894737	1.10784
186	6	1	1	1	1.5708
187	6	1	1	1	1.5708
188	6	1	1	1	1.5708
189	6	1	1	1	1.5708
190	6	1	1	1	1.5708
191	6	2	1	1	1.5708
192	6	2	1	0.95	1.25324
193	6	2	1	1	1.5708
194	6	2	1	0.85	1.01599
195	6	2	1	0.85	1.01599
196	6	3	1	0.941176	1.2261
197	6	3	1	0.823529	0.967605
198	6	3	1	1	1.5708
199	6	3	1	1	1.5708
200	6	3	1	0.823529	0.967605
201	6	4	1	0.842105	1.00118
202	6	4	1	0.789474	0.909951
203	6	4	1	0.789474	0.909951
204	6	4	1	0.947368	1.24491
205	6	4	1	0.947368	1.24491
223	7	1	1	0.444444	0.460554
224	7	1	1	0.444444	0.460554
225	7	1	1	0.611111	0.657464
226	7	1	1	0.833333	0.985111
227	7	1	1	0.777778	0.891123
228	7	2	1	0.5	0.523599
229	7	2	1	0.421053	0.434606
230	7	2	1	0.85	1.01599
231	7	2	1	0.85	1.01599
232	7	2	1	1	1.5708
233	7	3	1	0.875	1.06544
234	7	3	1	0.352941	0.360713
235	7	3	1	0.705882	0.783668
236	7	3	1	0.882353	1.08084
237	7	3	1	0.705882	0.783668
238	7	4	1	0.526316	0.554262
239	7	4	1	0.777778	0.891123
240	7	4	1	0.578947	0.617437
241	7	4	1	0.631579	0.683588
242	7	4	1	1	1.5708
260	8	1	1	1	1.5708
261	8	1	1	1	1.5708
262	8	1	1	1	1.5708
263	8	1	1	1	1.5708
264	8	1	1	0.944444	1.2359
266	8	2	1	0.85	1.01599
267	8	2	1	0.947368	1.24491
268	8	2	1	1	1.5708
269	8	2	1	1	1.5708
270	8	3	1	0.882353	1.08084
271	8	3	1	1	1.5708
272	8	3	1	0.941176	1.2261
273	8	3	1	1	1.5708
274	8	3	1	0.941176	1.2261
275	8	4	1	0.789474	0.909951
276	8	4	1	1	1.5708
277	8	4	1	1	1.5708
278	8	4	1	1	1.5708
279	8	4	1	0.947368	1.24491
297	9	1	1	0.5	0.523599
298	9	1	1	0.722222	0.80701
299	9	1	1	0.722222	0.80701
301	9	1	1	0.555556	0.589031
302	9	2	1	0.777778	0.891123
303	9	2	1	0.75	0.848062
304	9	2	1	0.85	1.01599
305	9	2	1	0.7	0.775397
306	9	2	1	0.45	0.466765
307	9	3	1	0.705882	0.783668
308	9	3	1	0.823529	0.967605
309	9	3	1	0.529412	0.557907
310	9	3	1	0.588235	0.628875
311	9	3	1	0.764706	0.870585
312	9	4	1	0.684211	0.753521
313	9	4	1	0.444444	0.460554
314	9	4	1	0.5	0.523599
315	9	4	1	0.578947	0.617437
316	9	4	1	0.736842	0.828387
334	10	1	1	0.611111	0.657464
335	10	1	1	0.5	0.523599
336	10	1	1	0.777778	0.891123
337	10	1	1	0.666667	0.729728
338	10	1	1	0.222222	0.224093
339	10	2	1	0.65	0.707584
340	10	2	1	0.1	0.100167
341	10	2	1	0.9	1.11977
342	10	2	1	0.5	0.523599
343	10	2	1	0.25	0.25268
344	10	3	1	0.705882	0.783668
345	10	3	1	1	1.5708
346	10	3	1	0.176471	0.1774
347	10	3	1	0.823529	0.967605
348	10	3	1	0.0588235	0.0588575
349	10	4	1	0.777778	0.891123
350	10	4	1	0.157895	0.158558
351	10	4	1	0.157895	0.158558
352	10	4	1	0.842105	1.00118
353	10	4	1	0.684211	0.753521
371	11	1	1	0.666667	0.729728
372	11	1	1	0.666667	0.729728
373	11	1	1	0.833333	0.985111
374	11	1	1	0.833333	0.985111
375	11	1	1	0.555556	0.589031
378	11	2	1	0.473684	0.493469
379	11	2	1	0.95	1.25324
380	11	2	1	0.684211	0.753521
381	11	3	1	0.588235	0.628875
382	11	3	1	0.733333	0.823212
383	11	3	1	0.764706	0.870585
385	11	3	1	0.588235	0.628875
386	11	4	1	0.736842	0.828387
387	11	4	1	0.526316	0.554262
388	11	4	1	0.894737	1.10784
389	11	4	1	0.684211	0.753521
390	11	4	1	0.684211	0.753521
408	12	1	1	0.277778	0.28148
409	12	1	1	0.944444	1.2359
410	12	1	1	0.944444	1.2359
411	12	1	1	0.833333	0.985111
412	12	1	1	0.888889	1.09491
413	12	2	1	0.8	0.927295
414	12	2	1	0.95	1.25324
415	12	2	1	0.95	1.25324
416	12	2	1	0.65	0.707584
417	12	2	1	0.55	0.582364
418	12	3	1	0.823529	0.967605
419	12	3	1	0.882353	1.08084
420	12	3	1	0.882353	1.08084
421	12	3	1	0.705882	0.783668
423	12	4	1	0.526316	0.554262
424	12	4	1	0.578947	0.617437
425	12	4	1	0.684211	0.753521
426	12	4	1	0.684211	0.753521
427	12	4	1	0.210526	0.212113
445	13	1	1	0.944444	1.2359
446	13	1	1	0.888889	1.09491
447	13	1	1	0.944444	1.2359
448	13	1	1	0.833333	0.985111
449	13	1	1	0.888889	1.09491
450	13	2	1	0.4	0.411517
451	13	2	1	0.55	0.582364
452	13	2	1	0.9	1.11977
453	13	2	1	0.75	0.848062
454	13	2	1	0.9	1.11977
455	13	3	1	0.941176	1.2261
456	13	3	1	0.5625	0.597406
457	13	3	1	0.8	0.927295
458	13	3	1	0.882353	1.08084
459	13	3	1	0.941176	1.2261
461	13	4	1	0.421053	0.434606
462	13	4	1	0.736842	0.828387
463	13	4	1	0.894737	1.10784
464	13	4	1	0.894737	1.10784
482	14	1	1	0.888889	1.09491
483	14	1	1	0.888889	1.09491
484	14	1	1	0.888889	1.09491
485	14	1	1	0.888889	1.09491
486	14	1	1	1	1.5708
487	14	2	1	0.9	1.11977
488	14	2	1	0.85	1.01599
489	14	2	1	0.95	1.25324
490	14	2	1	0.894737	1.10784
491	14	2	1	0.85	1.01599
492	14	3	1	0.941176	1.2261
493	14	3	1	0.823529	0.967605
494	14	3	1	0.823529	0.967605
495	14	3	1	0.941176	1.2261
496	14	3	1	0.588235	0.628875
498	14	4	1	0.894737	1.10784
500	14	4	1	0.789474	0.909951
501	14	4	1	0.888889	1.09491
519	15	1	1	0.777778	0.891123
520	15	1	1	0.111111	0.111341
521	15	1	1	0.944444	1.2359
523	15	1	1	1	1.5708
524	15	2	1	0.9	1.11977
525	15	2	1	0.65	0.707584
526	15	2	1	0.65	0.707584
527	15	2	1	0.8	0.927295
528	15	2	1	0.75	0.848062
530	15	3	1	0.823529	0.967605
531	15	3	1	0.941176	1.2261
532	15	3	1	0.705882	0.783668
533	15	3	1	1	1.5708
534	15	4	1	0.736842	0.828387
535	15	4	1	0.473684	0.493469
536	15	4	1	0.947368	1.24491
537	15	4	1	0.947368	1.24491
538	15	4	1	0.842105	1.00118
556	16	1	1	1	1.5708
558	16	1	1	1	1.5708
559	16	1	1	1	1.5708
560	16	1	1	1	1.5708
561	16	2	1	0.894737	1.10784
562	16	2	1	0.95	1.25324
563	16	2	1	1	1.5708
564	16	2	1	1	1.5708
565	16	2	1	0.9	1.11977
566	16	3	1	0.941176	1.2261
568	16	3	1	1	1.5708
569	16	3	1	0.941176	1.2261
570	16	3	1	0.941176	1.2261
571	16	4	1	0.842105	1.00118
573	16	4	1	0.789474	0.909951
574	16	4	1	0.947368	1.24491
575	16	4	1	1	1.5708
593	17	1	1	0.944444	1.2359
594	17	1	1	0.833333	0.985111
595	17	1	1	0.888889	1.09491
596	17	1	1	0.888889	1.09491
597	17	1	1	0.888889	1.09491
598	17	2	1	0.9	1.11977
599	17	2	1	0.5	0.523599
600	17	2	1	0.9	1.11977
601	17	2	1	0.8	0.927295
602	17	2	1	1	1.5708
603	17	3	1	0.941176	1.2261
604	17	3	1	0.941176	1.2261
605	17	3	1	0.941176	1.2261
606	17	3	1	0.470588	0.489957
607	17	3	1	0.764706	0.870585
608	17	4	1	0.888889	1.09491
610	17	4	1	0.5	0.523599
611	17	4	1	0.894737	1.10784
612	17	4	1	0.684211	0.753521
630	18	1	1	1	1.5708
631	18	1	1	1	1.5708
632	18	1	1	1	1.5708
633	18	1	1	1	1.5708
634	18	1	1	1	1.5708
635	18	2	1	1	1.5708
636	18	2	1	1	1.5708
637	18	2	1	1	1.5708
638	18	2	1	1	1.5708
639	18	2	1	0.95	1.25324
640	18	3	1	1	1.5708
641	18	3	1	1	1.5708
642	18	3	1	1	1.5708
643	18	3	1	1	1.5708
644	18	3	1	1	1.5708
645	18	4	1	0.947368	1.24491
646	18	4	1	0.947368	1.24491
647	18	4	1	1	1.5708
648	18	4	1	1	1.5708
649	18	4	1	0.947368	1.24491

## Sheet: dataset by sighted judges
bloc	sexe (1 femme 2 homme)	means	arcsin
1	1	0.675926	0.74222
1	1	0.685185	0.754858
1	1	0.712963	0.793715
1	1	0.592593	0.634274
1	2	0.712963	0.793715
1	1	0.75	0.848062
1	1	0.62963	0.681076
1	1	0.694444	0.767648
1	2	0.703704	0.780597
1	2	0.657407	0.717373
1	1	0.666667	0.729728
1	2	0.555556	0.589031
1	1	0.740741	0.834172
1	1	0.805556	0.936612
1	2	0.685185	0.754858
1	1	0.685185	0.754858
1	1	0.675926	0.74222
2	1	0.648148	0.70515
2	1	0.657407	0.717373
2	1	0.657407	0.717373
2	1	0.648148	0.70515
2	1	0.703704	0.780597
2	1	0.509259	0.534324
2	2	0.601852	0.645818
2	1	0.5	0.523599
2	1	0.694444	0.767648
2	2	0.537037	0.566921
2	1	0.62037	0.669215
2	1	0.518519	0.545117
2	1	0.583333	0.622827
2	1	0.564815	0.600209
2	1	0.472222	0.49181
2	1	0.685185	0.754858
2	1	0.611111	0.657464
2	1	0.592593	0.634274
3	1	0.703704	0.780597
3	1	0.759259	0.862174
3	1	0.675926	0.74222
3	1	0.75	0.848062
3	1	0.666667	0.729728
3	1	0.648148	0.70515
3	1	0.648148	0.70515
3	1	0.685185	0.754858
3	1	0.694444	0.767648
3	2	0.740741	0.834172
3	1	0.675926	0.74222
3	1	0.666667	0.729728
3	1	0.648148	0.70515
3	1	0.740741	0.834172
3	1	0.740741	0.834172
3	2	0.666667	0.729728
3	2	0.722222	0.80701
4	1	0.842593	1.00208
4	1	0.824074	0.968566
4	1	0.791667	0.913532
4	1	0.842593	1.00208
4	1	0.699074	0.774102
4	1	0.606481	0.651628
4	2	0.736111	0.827307
4	1	0.814815	0.95241
4	2	0.814815	0.95241
4	1	0.560185	0.594609
4	1	0.847222	1.01073
4	1	0.662037	0.723533
4	2	0.62037	0.669215
4	1	0.805556	0.936612
4	1	0.773148	0.88379
4	1	0.717593	0.80034
4	1	0.796296	0.921148
4	1	0.791667	0.913532
4	2	0.689815	0.761233
4	1	0.578704	0.617138
5	1	0.555556	0.589031
5	1	0.546296	0.577936
5	1	0.689815	0.761233
5	1	0.625	0.675132
5	2	0.541667	0.572419
5	1	0.611111	0.657464
5	2	0.662037	0.723533
5	1	0.638889	0.693053
5	1	0.50463	0.528953
5	1	0.606481	0.651628
5	1	0.592593	0.634274
5	1	0.625	0.675132
5	1	0.634259	0.68705
5	1	0.550926	0.583473
5	1	0.675926	0.74222
5	1	0.652778	0.711245
5	1	0.671296	0.735956
5	2	0.657407	0.717373
5	1	0.625	0.675132

## Sheet: code id
code actions
1	Playing on a swing	7	Playing leapfrog	13	Turning in place
2	Kicking a ball	8	Jumping on one leg	14	Skating
3	Pedaling	9	Jumping off a step	15	Skiing
4	Climbing	10	Squatting	16	Going down stairs
5	Sliding in a toboggan	11	Sitting	17	Climbing stairs
6	Jumping on a trampoline	12	Turning on a merry-go-round	18	Walking backwards
code groups
1	sighted
2	early blind
3	late blind
