# Supplementary material for: Adults’ visual recognition of actions simulations by finger gestures (ASFGs) produced by sighted and blind individuals
Source: PLoS One. 2019 Mar 28;14(3):e0214371. doi: 10.1371/journal.pone.0214371 (PMC6438591; doi:10.1371/journal.pone.0214371)
Supplement: S2 Dataset — (XLSX) [file pone.0214371.s002.xlsx]

## Sheet: dataset by item
item	action	blocks	groupe 1/ 2/3	Means	Arcsin transformation
21	1	5	2	1	1.5708
23	1	5	2	0.529412	0.557907
25	1	6	2	0.833333	0.985111
27	1	7	2	0.882353	1.08084
31	1	8	2	0.8	0.927295
34	1	9	2	0.928571	1.19055
35	1	9	2	0.928571	1.19055
36	1	9	2	0.714286	0.795603
37	1	9	2	0.928571	1.19055
58	2	5	2	1	1.5708
60	2	5	2	0.941176	1.2261
62	2	6	2	0.277778	0.28148
64	2	7	2	0.941176	1.2261
69	2	8	2	0.7	0.775397
71	2	9	2	0.857143	1.0297
72	2	9	2	0.692308	0.764682
73	2	9	2	0.571429	0.608246
74	2	9	2	0.857143	1.0297
95	3	5	2	0.6875	0.758041
97	3	5	2	0.5	0.523599
101	3	7	2	0.4375	0.452817
105	3	8	2	0.5	0.523599
106	3	8	2	0.611111	0.657464
108	3	9	2	0.5	0.523599
109	3	9	2	0.928571	1.19055
110	3	9	2	0.642857	0.698222
111	3	9	2	0.571429	0.608246
132	4	5	2	0.266667	0.269933
134	4	5	2	0.411765	0.42439
136	4	6	2	0.0625	0.0625408
138	4	7	2	0.142857	0.143348
142	4	8	2	0.9	1.11977
143	4	8	2	0.35	0.357571
145	4	9	2	0.357143	0.365207
146	4	9	2	0.642857	0.698222
147	4	9	2	0	0
148	4	9	2	0.384615	0.394791
169	5	5	2	0.375	0.384397
171	5	5	2	0.882353	1.08084
173	5	6	2	0.166667	0.167448
175	5	7	2	0.470588	0.489957
179	5	8	2	0.55	0.582364
180	5	8	2	0.75	0.848062
182	5	9	2	0.727273	0.81434
183	5	9	2	0.307692	0.312767
184	5	9	2	0.615385	0.662874
185	5	9	2	0.857143	1.0297
206	6	5	2	0.941176	1.2261
208	6	5	2	0.941176	1.2261
210	6	6	2	0.777778	0.891123
212	6	7	2	1	1.5708
216	6	8	2	1	1.5708
217	6	8	2	0.9	1.11977
219	6	9	2	0.928571	1.19055
220	6	9	2	0.857143	1.0297
222	6	9	2	0.928571	1.19055
245	7	5	2	0.125	0.125328
247	7	6	2	0.444444	0.460554
249	7	7	2	0.705882	0.783668
253	7	8	2	0.95	1.25324
254	7	8	2	0.35	0.357571
256	7	9	2	0.357143	0.365207
257	7	9	2	1	1.5708
258	7	9	2	0.833333	0.985111
259	7	9	2	0.461538	0.479729
280	8	5	2	0.882353	1.08084
282	8	5	2	0.882353	1.08084
284	8	6	2	1	1.5708
286	8	7	2	0.933333	1.20359
290	8	8	2	0.95	1.25324
291	8	8	2	1	1.5708
293	8	9	2	0.785714	0.90385
294	8	9	2	1	1.5708
296	8	9	2	1	1.5708
317	9	5	2	0.625	0.675132
319	9	5	2	0.941176	1.2261
321	9	6	2	0.0555556	0.0555842
323	9	7	2	0.333333	0.339837
327	9	8	2	0.0555556	0.0555842
328	9	8	2	0.7	0.775397
330	9	9	2	0.285714	0.289752
331	9	9	2	0.5	0.523599
332	9	9	2	0.428571	0.442911
333	9	9	2	0.357143	0.365207
354	10	5	2	0.411765	0.42439
356	10	5	2	0.411765	0.42439
358	10	6	2	0.176471	0.1774
360	10	7	2	0.294118	0.298532
364	10	8	2	0.210526	0.212113
365	10	8	2	0.85	1.01599
367	10	9	2	0.5	0.523599
368	10	9	2	0.538462	0.56861
369	10	9	2	0.153846	0.15446
370	10	9	2	0.5	0.523599
391	11	5	2	0.823529	0.967605
395	11	6	2	0.8125	0.948428
397	11	7	2	0.928571	1.19055
401	11	8	2	0.75	0.848062
402	11	8	2	0.736842	0.828387
404	11	9	2	0.642857	0.698222
405	11	9	2	0.583333	0.622827
406	11	9	2	0.5	0.523599
407	11	9	2	1	1.5708
430	12	5	2	0.705882	0.783668
432	12	6	2	0.529412	0.557907
434	12	7	2	0.0625	0.0625408
438	12	8	2	0.8	0.927295
439	12	8	2	0.2	0.201358
441	12	9	2	0.714286	0.795603
442	12	9	2	0.928571	1.19055
443	12	9	2	0.571429	0.608246
444	12	9	2	0.714286	0.795603
465	13	5	2	0.705882	0.783668
467	13	5	2	0.411765	0.42439
469	13	6	2	0.111111	0.111341
471	13	7	2	0.133333	0.133732
475	13	8	2	0.8	0.927295
476	13	8	2	0.75	0.848062
478	13	9	2	0.642857	0.698222
479	13	9	2	0.692308	0.764682
480	13	9	2	0.428571	0.442911
481	13	9	2	0.285714	0.289752
502	14	5	2	0.941176	1.2261
504	14	5	2	0.411765	0.42439
506	14	6	2	0.611111	0.657464
512	14	8	2	0.8	0.927295
513	14	8	2	0.9	1.11977
515	14	9	2	0.538462	0.56861
516	14	9	2	0.642857	0.698222
517	14	9	2	0.714286	0.795603
518	14	9	2	0.785714	0.90385
539	15	5	2	0.117647	0.11792
541	15	5	2	0.764706	0.870585
543	15	6	2	0.666667	0.729728
545	15	7	2	0.352941	0.360713
549	15	8	2	0.65	0.707584
550	15	8	2	0.25	0.25268
552	15	9	2	0.785714	0.90385
553	15	9	2	0.0769231	0.0769991
554	15	9	2	0.230769	0.232868
555	15	9	2	0.785714	0.90385
576	16	5	2	0.941176	1.2261
578	16	5	2	0.647059	0.703721
580	16	6	2	0.444444	0.460554
582	16	7	2	1	1.5708
586	16	8	2	0.888889	1.09491
587	16	8	2	0.95	1.25324
589	16	9	2	0.461538	0.479729
590	16	9	2	1	1.5708
591	16	9	2	0.153846	0.15446
592	16	9	2	0.357143	0.365207
613	17	5	2	0.266667	0.269933
615	17	5	2	0.823529	0.967605
617	17	6	2	0.555556	0.589031
619	17	7	2	0.588235	0.628875
623	17	8	2	0.9	1.11977
624	17	8	2	0.85	1.01599
626	17	9	2	0.5	0.523599
627	17	9	2	0.928571	1.19055
628	17	9	2	0.142857	0.143348
629	17	9	2	0.307692	0.312767
650	18	5	2	1	1.5708
652	18	5	2	0.882353	1.08084
654	18	6	2	0.941176	1.2261
656	18	7	2	0.882353	1.08084
660	18	8	2	0.95	1.25324
661	18	8	2	0.894737	1.10784
663	18	9	2	1	1.5708
664	18	9	2	1	1.5708
665	18	9	2	0.928571	1.19055
666	18	9	2	1	1.5708
22	1	5	3	1	1.5708
24	1	6	3	1	1.5708
26	1	6	3	1	1.5708
28	1	7	3	1	1.5708
29	1	7	3	1	1.5708
30	1	8	3	1	1.5708
59	2	5	3	1	1.5708
61	2	6	3	0.875	1.06544
65	2	7	3	0.9375	1.21538
66	2	7	3	1	1.5708
67	2	8	3	1	1.5708
70	2	8	3	0.95	1.25324
96	3	5	3	0.625	0.675132
98	3	6	3	0.2	0.201358
100	3	6	3	0.555556	0.589031
102	3	7	3	0.647059	0.703721
103	3	7	3	0.8125	0.948428
104	3	8	3	0.9	1.11977
107	3	8	3	0.736842	0.828387
133	4	5	3	0.764706	0.870585
135	4	6	3	0.411765	0.42439
137	4	6	3	0.222222	0.224093
139	4	7	3	0.5	0.523599
140	4	7	3	0.647059	0.703721
141	4	8	3	0.55	0.582364
170	5	5	3	0.764706	0.870585
172	5	6	3	0.888889	1.09491
174	5	6	3	0.722222	0.80701
176	5	7	3	0.75	0.848062
177	5	7	3	0.9375	1.21538
178	5	8	3	0.95	1.25324
181	5	8	3	0.894737	1.10784
207	6	5	3	1	1.5708
211	6	6	3	0.941176	1.2261
213	6	7	3	0.941176	1.2261
214	6	7	3	1	1.5708
215	6	8	3	1	1.5708
218	6	8	3	0.95	1.25324
244	7	5	3	0.941176	1.2261
246	7	6	3	0.823529	0.967605
248	7	6	3	0.882353	1.08084
251	7	7	3	0.882353	1.08084
252	7	8	3	0.85	1.01599
255	7	8	3	0.95	1.25324
281	8	5	3	0.823529	0.967605
283	8	6	3	1	1.5708
285	8	6	3	1	1.5708
287	8	7	3	0.857143	1.0297
288	8	7	3	0.875	1.06544
289	8	8	3	1	1.5708
292	8	8	3	0.95	1.25324
318	9	5	3	0.176471	0.1774
320	9	6	3	0.611111	0.657464
322	9	6	3	0.333333	0.339837
324	9	7	3	0.25	0.25268
325	9	7	3	0.764706	0.870585
326	9	8	3	0.9	1.11977
329	9	8	3	0.9	1.11977
355	10	5	3	0.823529	0.967605
359	10	6	3	0.833333	0.985111
361	10	7	3	0.882353	1.08084
362	10	7	3	0.705882	0.783668
363	10	8	3	0.8	0.927295
366	10	8	3	0.631579	0.683588
392	11	5	3	0.6875	0.758041
394	11	6	3	1	1.5708
396	11	6	3	0.882353	1.08084
398	11	7	3	0.5625	0.597406
399	11	7	3	0.8125	0.948428
400	11	8	3	0.65	0.707584
403	11	8	3	0.8	0.927295
429	12	5	3	0.411765	0.42439
431	12	6	3	0.944444	1.2359
433	12	6	3	0.625	0.675132
435	12	7	3	0.466667	0.485518
436	12	7	3	0.266667	0.269933
437	12	8	3	0.8	0.927295
440	12	8	3	0.368421	0.37731
466	13	5	3	0.647059	0.703721
468	13	6	3	0.6875	0.758041
470	13	6	3	0.705882	0.783668
472	13	7	3	0.882353	1.08084
473	13	7	3	0.823529	0.967605
474	13	8	3	0.736842	0.828387
477	13	8	3	0.9	1.11977
503	14	5	3	0.882353	1.08084
507	14	6	3	0.5625	0.597406
509	14	7	3	0.882353	1.08084
510	14	7	3	0.764706	0.870585
511	14	8	3	0.7	0.775397
514	14	8	3	0.85	1.01599
540	15	5	3	0.941176	1.2261
542	15	6	3	0.166667	0.167448
544	15	6	3	0.444444	0.460554
546	15	7	3	0.533333	0.562536
547	15	7	3	0.411765	0.42439
548	15	8	3	0.15	0.150568
551	15	8	3	0.85	1.01599
577	16	5	3	0.2	0.201358
579	16	6	3	0.529412	0.557907
581	16	6	3	0.777778	0.891123
583	16	7	3	0.5625	0.597406
584	16	7	3	1	1.5708
585	16	8	3	1	1.5708
588	16	8	3	1	1.5708
614	17	5	3	0.529412	0.557907
616	17	6	3	0.5	0.523599
618	17	6	3	0.823529	0.967605
620	17	7	3	0.882353	1.08084
621	17	7	3	0.529412	0.557907
622	17	8	3	0.95	1.25324
625	17	8	3	0.65	0.707584
651	18	5	3	1	1.5708
653	18	6	3	1	1.5708
657	18	7	3	0.933333	1.20359
658	18	7	3	1	1.5708
659	18	8	3	1	1.5708
662	18	8	3	0.95	1.25324

## Sheet: dataset by sighted judges
bloc	sexe (1 female 2 male)	means	arcsin tranformation
1	1	0.675926	0.74222
1	1	0.685185	0.754858
1	1	0.712963	0.793715
1	1	0.592593	0.634274
1	2	0.712963	0.793715
1	1	0.75	0.848062
1	1	0.62963	0.681076
1	1	0.694444	0.767648
1	2	0.703704	0.780597
1	2	0.657407	0.717373
1	1	0.666667	0.729728
1	2	0.555556	0.589031
1	1	0.740741	0.834172
1	1	0.805556	0.936612
1	2	0.685185	0.754858
1	1	0.685185	0.754858
1	1	0.675926	0.74222
2	1	0.648148	0.70515
2	1	0.657407	0.717373
2	1	0.657407	0.717373
2	1	0.648148	0.70515
2	1	0.703704	0.780597
2	1	0.509259	0.534324
2	2	0.601852	0.645818
2	1	0.5	0.523599
2	1	0.694444	0.767648
2	2	0.537037	0.566921
2	1	0.62037	0.669215
2	1	0.518519	0.545117
2	1	0.583333	0.622827
2	1	0.564815	0.600209
2	1	0.472222	0.49181
2	1	0.685185	0.754858
2	1	0.611111	0.657464
2	1	0.592593	0.634274
3	1	0.703704	0.780597
3	1	0.759259	0.862174
3	1	0.675926	0.74222
3	1	0.75	0.848062
3	1	0.666667	0.729728
3	1	0.648148	0.70515
3	1	0.648148	0.70515
3	1	0.685185	0.754858
3	1	0.694444	0.767648
3	2	0.740741	0.834172
3	1	0.675926	0.74222
3	1	0.666667	0.729728
3	1	0.648148	0.70515
3	1	0.740741	0.834172
3	1	0.740741	0.834172
3	2	0.666667	0.729728
3	2	0.722222	0.80701
4	1	0.842593	1.00208
4	1	0.824074	0.968566
4	1	0.791667	0.913532
4	1	0.842593	1.00208
4	1	0.699074	0.774102
4	1	0.606481	0.651628
4	2	0.736111	0.827307
4	1	0.814815	0.95241
4	2	0.814815	0.95241
4	1	0.560185	0.594609
4	1	0.847222	1.01073
4	1	0.662037	0.723533
4	2	0.62037	0.669215
4	1	0.805556	0.936612
4	1	0.773148	0.88379
4	1	0.717593	0.80034
4	1	0.796296	0.921148
4	1	0.791667	0.913532
4	2	0.689815	0.761233
4	1	0.578704	0.617138
5	1	0.555556	0.589031
5	1	0.546296	0.577936
5	1	0.689815	0.761233
5	1	0.625	0.675132
5	2	0.541667	0.572419
5	1	0.611111	0.657464
5	2	0.662037	0.723533
5	1	0.638889	0.693053
5	1	0.50463	0.528953
5	1	0.606481	0.651628
5	1	0.592593	0.634274
5	1	0.625	0.675132
5	1	0.634259	0.68705
5	1	0.550926	0.583473
5	1	0.675926	0.74222
5	1	0.652778	0.711245
5	1	0.671296	0.735956
5	2	0.657407	0.717373
5	1	0.625	0.675132

## Sheet: code id
code actions
1	Playing on a swing	7	Playing leapfrog	13	Turning in place
2	Kicking a ball	8	Jumping on one leg	14	Skating
3	Pedaling	9	Jumping off a step	15	Skiing
4	Climbing	10	Squatting	16	Going down stairs
5	Sliding in a toboggan	11	Sitting	17	Climbing stairs
6	Jumping on a trampoline	12	Turning on a merry-go-round	18	Walking backwards
code groups
1	sighted
2	early blind
3	late blind
