# Supplementary material for: Adults’ visual recognition of actions simulations by finger gestures (ASFGs) produced by sighted and blind individuals
Source: PLoS One. 2019 Mar 28;14(3):e0214371. doi: 10.1371/journal.pone.0214371 (PMC6438591; doi:10.1371/journal.pone.0214371)
Supplement: S3 Dataset — (XLSX) [file pone.0214371.s003.xlsx]

## Sheet: feuille 1
groupe 1/2/3	action	code video	juge 1	juge 1 différence	juge 1 typique=1	juge 2	juge 2 différence	juge 2 typique=2	juge 1 + 2	accord =1 desaccord =0	moy 2 juges
1	balancoire	B11	typique		1	pas typique	usage de la main entière, sans différencier 2 doigts de la main	0	1	0	0.5
1	balancoire	B12	typique		1	pas typique	index et majeur frolent la table, et ne font pas des grands mouvements d'aller venu	0	1	0	0.5
1	balancoire	B13	typique		1	typique		1	2	1	1
1	balancoire	B14	typique		1	typique		1	2	1	1
1	balancoire	B15	typique		1	typique		1	2	1	1
1	balancoire	B16	typique		1	typique		1	2	1	1
1	balancoire	B17	typique		1	typique	main statique, bonne utilisation de seulement 2 doigts mais ils s'écartent	1	2	1	1
1	balancoire	B18	typique		1	pas typique	majeur et index sont bien dissociés de la main mais ne bougent pas de haut en bas, c'est la main qui bouge	0	1	0	0.5
1	balancoire	B19	typique		1	pas typique	majeur et index sont bien dissociés de la main mais ne bougent pas de haut en bas, c'est la main qui bouge + à l'horizontal	0	1	0	0.5
1	balancoire	B110	typique		1	typique	utilisation de seulement 2 doigts OK mais pas de mouvements au niveau des phalanges proximales	1	2	1	1
1	balancoire	B111	typique		1	typique		1	2	1	1
1	balancoire	B112	typique		1	pas typique	doigts restent recroquevillés et mouvements sont très rapides	0	1	0	0.5
1	balancoire	B113	typique		1	typique		1	2	1	1
1	balancoire	114	typique		1	typique		1	2	1	1
1	balancoire	115	typique		1	typique		1	2	1	1
1	balancoire	116	typique		1	typique		1	2	1	1
1	balancoire	117	typique		1	typique		1	2	1	1
1	balancoire	118	typique		1	typique	utilisation de seulement 2 doigts OK mais pas de mouvements au niveau des phalanges proximales	0	1	0	0.5
1	balancoire	119	typique		1	typique		1	2	1	1
1	balancoire	120	typique		1	pas typique	usage de l'autre main --> pour mimer le siège de la balancoire ?	0	1	0	0.5
2	balancoire	A11	typique		1	pas typique	doigts écartés ; vont très haut et s'arrondissent in fine	0	1	0	0.5
3	balancoire	A12	typique		1	pas typique	usage de la main entière ; doigts écartés en "pince"	0	1	0	0.5
2	balancoire	A13	atypique	mouvement balancement et appui sur l'autre main	0	pas typique	usage de l'auriculaire de l'autre main en appui du mouvement	0	0	1	0
3	balancoire	A14	typique		1	typique		1	2	1	1
2	balancoire	A15	atypique	mouvement du bras, main immobile	0	pas typique	main reste sur la table	0	0	1	0
3	balancoire	A16	typique		1	typique		1	2	1	1
2	balancoire	A17	typique		1	pas typique	usage de la main entière ; l'index et le majeur sont écartés en "triangle"	0	1	0	0.5
3	balancoire	A18	typique		1	typique		1	2	1	1
3	balancoire	A19	typique		1	pas typique	usage de l'index et du majeur de l'autre main en appui du mouvement	0	1	0	0.5
3	balancoire	A110	typique		1	typique		1	2	1	1
2	balancoire	A111	typique		1	pas typique	l'index et le majeur montent en triangle et lors de la descente, on n'a plus le mouvement avec les deux doigts	0	1	0	0.5
2	balancoire	A112	atypique	dynamique du mouvement, vertical	0	pas typique	ressemble davantage à un mouvement de trampoline	0	0	1	0
3	balancoire	A113	atypique	dynamique du mouvement, vertical	0	pas typique	les doigts restent sur la table et s'écartent sur cette dernière avant de se resserer et de faire un petit saut	0	0	1	0
2	balancoire	A114	typique		1	pas typique	usage de 3 doigts (index majeur et annulaire), la main reste statique	0	1	0	0.5
2	balancoire	A115	atypique	usage des deux bras	0	pas typique	usage des 2 mains en symétrie (les doigts "se regardent", sans se toucher) , seul l'index semble se détacher de l'ensemble	0	0	1	0
2	balancoire	A116	atypique	mouvement en deux temps	0	pas typique	usage de la main entière, sans différencier 2 doigts de la main	0	0	1	0
2	balancoire	A117	atypique	mouvement sur la table	0	pas typique	les deux doigts (index et majeur) restent sur la table et font des allers-retours	0	0	1	0
1	frapper un ballon	214	typique		1	typique		1	2	1	1
1	frapper un ballon	215	typique		1	typique		1	2	1	1
1	frapper un ballon	216	atypique	frappe avec les deux doigts	0	pas typique	la main est completement décollée de la table, les deux doigts sont en evidence et font une diagonale puis vertical (haut en bas) et encore diagonale	0	0	1	0
1	frapper un ballon	217	typique		1	typique		1	2	1	1
1	frapper un ballon	218	typique		1	typique		1	2	1	1
1	frapper un ballon	219	typique		1	typique		1	2	1	1
1	frapper un ballon	220	typique		1	typique		1	2	1	1
2	frapper un ballon	A21	typique		1	typique		1	2	1	1
3	frapper un ballon	A22	typique		1	typique		1	2	1	1
2	frapper un ballon	A23	atypique	autre main imite ballon	0	pas typique	la seconde main est utilisée comme étant le ballon (et en conséquence cache le mouvement de la main qui tire)	0	0	1	0
3	frapper un ballon	A24	atypique	mouvement des deux doigts	0	pas typique	les deux doigts se décollent en même temps de la table et vont vers l'avant	0	0	1	0
2	frapper un ballon	A25	atypique	mouvement de la main entière	0	pas typique	l'index seul vient taper la table	0	0	1	0
3	frapper un ballon	A26	typique		1	typique		1	2	1	1
2	frapper un ballon	A27	typique		1	pas typique	au départ typiquepuis une fois le ballon tiré, le majeur se lève de la table et forme un triangle avec l'index	0	1	0	0.5
3	frapper un ballon	A28	atypique	mouvement répété des deux doigts	0	pas typique	le joueur court en plus de tirer sur le ballon et les mouvements de tirs ne sont pas très précis	0	0	1	0
3	frapper un ballon	A29	typique		1	pas typique	la main bouge également comme si le joueur marchait, le mouvement en lui-même est fait avec le majeur, l'annulaire et l'auriculaire	0	1	0	0.5
3	frapper un ballon	A210	typique		1	typique		1	2	1	1
2	frapper un ballon	A211	atypique	mouvement avec bras	0	pas typique	on dirait que la main imite plutôt le ballon tiré : elle va vers le haut et les deux doigts ne sont pas mis en évidence	0	0	1	0
2	frapper un ballon	A212	typique		1	pas typique	la position initiale est typiquemais au moment de tiré le majeur et l'index se lèvent de la table et s'écartent en triangle	0	1	0	0.5
3	frapper un ballon	A213	typique		1	pas typique	pas typiquecar le mouvement du tir est effectué avec le majeur, l'annulaire et l'auriculaire	0	1	0	0.5
2	frapper un ballon	A214	typique		1	pas typique	au moment du tir, la main se décolle et l'index part en diagonale	0	1	0	0.5
2	frapper un ballon	A215	atypique	mouvement comme inversé	0	pas typique	Au départ on croirait qu'elle va tirer avec l'index mais elle tire avec le majeur qui va en avant trop longtemps. De plus la main se décolle	0	0	1	0
2	frapper un ballon	A216	atypique	mouvement de la main entière	0	pas typique	la main est utilisée entièrement, il semblerait qu'elle imite un mouvement de dribble en basket, ce qui est différent des autres personnes qui semblent plutôt faire en fonction du foot	0	0	1	0
2	frapper un ballon	A217	typique		1	typique		1	2	1	1
1	frapper un ballon	B21	typique		1	pas typique	prend appui sur l'index mais tire avec majeur et annulaire	0	1	0	0.5
1	frapper un ballon	B22	typique		1	typique		1	2	1	1
1	frapper un ballon	B23	typique		1	typique		1	2	1	1
1	frapper un ballon	B24	typique		1	j'hésite		0	1	0	0.5
1	frapper un ballon	B25	typique		1	typique		1	2	1	1
1	frapper un ballon	B26	typique		1	typique		1	2	1	1
1	frapper un ballon	B27	atypique	dynamique mouvement du doigt	0	typique		1	1	0	0.5
1	frapper un ballon	B28	typique		1	typique		1	2	1	1
1	frapper un ballon	B29	typique		1	typique		1	2	1	1
1	frapper un ballon	B210	typique		1	typique		1	2	1	1
1	frapper un ballon	B211	typique		1	typique		1	2	1	1
1	frapper un ballon	B212	typique		1	typique		1	2	1	1
1	frapper un ballon	B213	typique		1	typique		1	2	1	1
1	pédaler	314	typique		1	typique		1	2	1	1
1	pédaler	315	typique		1	typique		1	2	1	1
1	pédaler	316	atypique	mouvement irrégulier	0	pas typique	semble plutôt sauter en "pas chassés"	0	0	1	0
1	pédaler	317	typique		1	typique		1	2	1	1
1	pédaler	318	typique		1	pas typique	semble pédaler en arrière	0	1	0	0.5
1	pédaler	319	typique		1	typique		1	2	1	1
1	pédaler	320	typique		1	pas typique	l'action n'est pas clairement pédaler, on dirait qu'elle saute aussi	0	1	0	0.5
2	pédaler	A31	typique		1	pas typique	les doigts ne sont pas assez souples, l'action semble désorganisée	0	1	0	0.5
3	pédaler	A32	typique		1	pas typique	action désorganisée : on ne voit pas les doigts se mettrent en rond et tourner	0	1	0	0.5
2	pédaler	A33	typique		1	pas typique	pédale 2x de suite du même doigt avant de pédaler avec le majeur + la position initiale des doigts est étrange	0	1	0	0.5
3	pédaler	A34	atypique	mouvement des doigts et du bras	0	pas typique	on dirait que les doigts veulent aller chercher quelque chose	0	0	1	0
2	pédaler	A35	atypique	mouvement restreint	0	pas typique	ressemble plus à quelqu'un qui marche et fait des petits pas	0	0	1	0
3	pédaler	A36	atypique	pas de circularité	0	pas typique	ressemble plus à quelqu'un qui marche sur place / sautille	0	0	1	0
2	pédaler	A37	typique		1	pas typique	action désorganisée	0	1	0	0.5
3	pédaler	A38	atypique	plusieurs étapes	0	typique		1	1	0	0.5
3	pédaler	A39	typique		1	typique		1	2	1	1
3	pédaler	A310	typique		1	typique		1	2	1	1
2	pédaler	A311	typique		1	pas typique	doigts en araignée et non souples	0	1	0	0.5
2	pédaler	A312	typique		1	typique		1	2	1	1
3	pédaler	A313	typique		1	typique		1	2	1	1
2	pédaler	A314	typique		1	pas typique	pédale à l'envers ? Doigts pas assez souple pour que l'on puisse correctement distinguer le mouvement	0	1	0	0.5
2	pédaler	A315	atypique	usage des deux mains	0	pas typique	pédale avec les deux mains : un doigt de chaque représente un pied	0	0	1	0
2	pédaler	A316	typique		1	pas typique	les mouvements ne sont pas fluides et ne ressemblent pas vraiment à pédaler	0	1	0	0.5
2	pédaler	A317	typique		1	typique		1	2	1	1
1	pédaler	B31	typique		1	typique		1	2	1	1
1	pédaler	B32	typique		1	typique		1	2	1	1
1	pédaler	B33	typique		1	typique		1	2	1	1
1	pédaler	B34	typique		1	typique		1	2	1	1
1	pédaler	B35	typique		1	typique		1	2	1	1
1	pédaler	B36	typique		1	pas typique	aucun mouvement de rotation, les doigts sont trop rigides	0	1	0	0.5
1	pédaler	B37	typique		1	typique		1	2	1	1
1	pédaler	B38	typique		1	typique		1	2	1	1
1	pédaler	B39	typique		1	typique		1	2	1	1
1	pédaler	B310	typique		1	typique		1	2	1	1
1	pédaler	B311	typique		1	typique		1	2	1	1
1	pédaler	B312	typique		1	typique		1	2	1	1
1	pédaler	B313	typique		1	typique		1	2	1	1
1	escalader	414	typique		1	typique		1	2	1	1
1	escalader	415	typique		1	typique		1	2	1	1
1	escalader	416	typique		1	pas typique	En diagonale, impression de courir dans une montagne	0	1	0	0.5
1	escalader	417	atypique	mouvement qui ne monte pas	0	pas typique	Les doigts font des ciseaux	0	0	1	0
1	escalader	418	typique		1	typique		1	2	1	1
1	escalader	419	typique		1	typique		1	2	1	1
1	escalader	420	typique		1	pas typique	les doigts ont l'air de voler plus qu'escalader	0	1	0	0.5
2	escalader	A41	atypique	doigts bougent peu	0	pas typique	quasiment pas de mouvement ressemblant à l'escalade, les doigts volent	0	0	1	0
3	escalader	A42	typique		1	pas typique	les doigts ne sont pas souples, comme si qqn marchait à la verticale sur un mur	0	1	0	0.5
2	escalader	A43	atypique	usage autre main	0	pas typique	utilise son autre main comme étant le mur à escalade	0	0	1	0
3	escalader	A44	atypique	mouvement bras et pas doigts	0	pas typique	aucun mouvement des phallanges, les doigts sont tendus et se déplacent en zig zag	0	0	1	0
2	escalader	A45	atypique	mouvement qui ne monte pas	0	pas typique	mouvement de marcher, pas d'escalader	0	0	1	0
3	escalader	A46	atypique	mouvement doigt très petits	0	pas typique	mouvement fouilli mais la main monte légèrement quand même	0	0	1	0
2	escalader	A47	atypique	mouvement qui ne monte pas	0	pas typique	laisse les doigts sur la table, la main ne monte pas	0	0	1	0
3	escalader	A48	typique		1	pas typique	mouvements sont trop lents et désorganisés	0	1	0	0.5
3	escalader	A49	atypique	usage autre main	0	pas typique	au début se sert de son autre main pour escalader puis d'un coup la main vole	0	0	1	0
3	escalader	A410	typique		1	pas typique	la main monte mais assez de mouvements des doigts	0	1	0	0.5
2	escalader	A411	atypique	usage autre main	0	pas typique	utilise son autre main comme étant le mur à escalader et redescend une fois en haut de sa main	0	0	1	0
2	escalader	A412	typique		1	typique		0	1	0	0.5
2	escalader	A414	typique		1	typique		1	2	1	1
2	escalader	A415	typique		1	typique		1	2	1	1
2	escalader	A416	atypique	mouvement de descente y compris	0	pas typique	l'index fait un saut en longueur	0	0	1	0
2	escalader	A417	typique		1	pas typique	la fin plus ou moins OK mais au départ pas de mouvement d'escalade, la main monte seule	0	1	0	0.5
1	escalader	B41	typique		1	pas typique	mouvement désorganisé, les doigts sont trop recroquevillés	0	1	0	0.5
1	escalader	B42	typique		1	typique		1	2	1	1
1	escalader	B43	typique		1	typique		1	2	1	1
1	escalader	B44	atypique	mouvement de gauche à droite	0	pas typique	n'est pas un mouvement d'escalade, même si la main monte.	0	0	1	0
1	escalader	B45	typique		1	pas typique	doigts trop recroquevillés et non synchronisés	0	1	0	0.5
1	escalader	B46	atypique	mouvement en descente	0	pas typique	semble sauter puis chuter	0	0	1	0
1	escalader	B47	atypique	mouvement montée de gauche à droite	0	pas typique	mouvement inaproprié et les doigts sont écartés	0	0	1	0
1	escalader	B48	atypique	mouvement en deux temps	0	pas typique	saute à un endroit et fait des petits pas, puis saute à un autre endroit…	0	0	1	0
1	escalader	B49	typique		1	typique		1	2	1	1
1	escalader	B410	typique		1	typique		1	2	1	1
1	escalader	B411	typique		1	typique		1	2	1	1
1	escalader	B412	atypique	mouvement qui ne monte pas	0	pas typique	sautille	0	0	1	0
1	escalader	B413	typique		1	typique		1	2	1	1
1	toboggan	514	typique		1	typique		1	2	1	1
1	toboggan	515	typique		1	typique		1	2	1	1
1	toboggan	516	atypique	mouvement en zigzag	0	pas typique	comme si on descend une piste de ski	0	0	1	0
1	toboggan	517	atypique	geste sur la table	0	pas typique	doigts restent sur la table et s'écartent à un moment	0	0	1	0
1	toboggan	518	typique		1	typique		1	2	1	1
1	toboggan	519	typique		1	pas typique	les doigts ne partent pas de très haut et donc une grande partie de la descente se fait sur la table, les doigts remontent légèrement à la fin	0	1	0	0.5
1	toboggan	520	atypique	usage autre main	0	pas typique	utilisation de la deuxieme main pour imiter le toboggan mais sinon le mouvement est typique	0	0	1	0
2	toboggan	A51	atypique	en deux temps	0	pas typique	les doigts restent sur la table, on ne voit pas la hauteur du toboggan	0	0	1	0
3	toboggan	A52	typique		1	pas typique	doigts écartés lors de la descente	0	1	0	0.5
2	toboggan	A53	atypique	usage autre main	0	pas typique	utilise son autre main pour le toboggan et mouvement lent	0	0	1	0
3	toboggan	A54	typique		1	typique		1	2	1	1
2	toboggan	A55	atypique	geste sur la table	0	pas typique	doigts restent sur la table	0	0	1	0
3	toboggan	A56	typique		1	typique		1	2	1	1
2	toboggan	A57	atypique	geste sur la table	0	pas typique	doigts restent sur la table	0	0	1	0
3	toboggan	A58	typique		1	typique		1	2	1	1
3	toboggan	A59	atypique	usage autre main	0	pas typique	utilise sa main jusqu'à son coude comme étant le toboggan	0	0	1	0
3	toboggan	A510	typique		1	typique		1	2	1	1
2	toboggan	A511	atypique	mouvement en deux parties	0	pas typique	elle monte les escaliers du toboggan et chute très raide avec la main entiere	0	0	1	0
2	toboggan	A512	typique		1	typique		1	2	1	1
3	toboggan	A513	typique		1	typique		1	2	1	1
2	toboggan	A514	typique		1	typique		1	2	1	1
2	toboggan	A515	typique		1	pas typique	les deux doigts sont décallés : ils n'arrivent pas au même moment	0	1	0	0.5
2	toboggan	A516	atypique	geste sur la table	0	pas typique	les doigts restent sur la table	0	0	1	0
2	toboggan	A517	typique		1	typique		1	2	1	1
1	toboggan	B51	typique		1	typique		1	2	1	1
1	toboggan	B52	typique		1	typique		1	2	1	1
1	toboggan	B53	atypique	geste qui remonte	0	pas typique	les doigts remontent une fois arrivés en bas du toboggan	0	0	1	0
1	toboggan	B54	atypique	mouvement qui part d'un côté	0	typique		1	1	0	0.5
1	toboggan	B55	typique		1	typique		1	2	1	1
1	toboggan	B56	atypique	geste qui remonte	0	pas typique	descente typiquemais les doigts remontent et s'écartent	0	0	1	0
1	toboggan	B57	typique		1	typique		1	2	1	1
1	toboggan	B58	typique		1	typique		1	2	1	1
1	toboggan	B59	typique		1	typique		1	2	1	1
1	toboggan	B510	atypique	geste qui va des deux côtés	0	typique		1	1	0	0.5
1	toboggan	B511	typique		1	typique		1	2	1	1
1	toboggan	B512	typique		1	typique		1	2	1	1
1	toboggan	B513	typique		1	typique		1	2	1	1
1	trampoline	614	typique		1	typique		1	2	1	1
1	trampoline	615	typique		1	typique		1	2	1	1
1	trampoline	616	typique		1	typique		1	2	1	1
1	trampoline	617	typique		1	typique		1	2	1	1
1	trampoline	618	typique		1	typique		1	2	1	1
1	trampoline	619	typique		1	typique		1	2	1	1
1	trampoline	620	typique		1	typique		1	2	1	1
2	trampoline	A61	typique		1	pas typique	mouvements non réguliers et non précis	0	1	0	0.5
3	trampoline	A62	typique		1	pas typique	doigts écartés tout le temps, on dirait plus qu'il tape la table plutôt qu'il saute	0	1	0	0.5
2	trampoline	A63	typique		1	typique		1	2	1	1
3	trampoline	A64	typique		1	pas typique	s'avance, fait des sauts arrondis	0	1	0	0.5
2	trampoline	A65	typique		1	typique		1	2	1	1
3	trampoline	A66	atypique	très rapide et bas mouvement	0	typique		1	1	0	0.5
2	trampoline	A67	typique		1	typique		1	2	1	1
3	trampoline	A68	typique		1	typique		1	2	1	1
3	trampoline	A69	atypique	usage autre main	0	pas typique	sa seconde main est le trampoline et ses mouvements ne sont pas précis (doigts courbés)	0	0	1	0
3	trampoline	A610	typique		1	typique		1	2	1	1
2	trampoline	A611	atypique	mouvement de la main pas des deux doigts	0	pas typique	utilise sa main entiere sauf le pouce avec les doigts recroquevillés	0	0	1	0
2	trampoline	A612	typique		1	typique		1	2	1	1
3	trampoline	A613	typique		1	typique		1	2	1	1
2	trampoline	A614	typique		1	typique		1	2	1	1
2	trampoline	A615	typique		1	typique		1	2	1	1
2	trampoline	A616	atypique	mouvement qui ne revient et ne repart pas au même point	0	pas typique	les doigts ne reviennent pas sur la table et ils manquent de tonus	0	0	1	0
2	trampoline	A617	typique		1	typique		1	2	1	1
1	trampoline	B61	typique		1	typique		1	2	1	1
1	trampoline	B62	typique		1	typique		1	2	1	1
1	trampoline	B63	typique		1	typique		1	2	1	1
1	trampoline	B64	typique		1	typique		1	2	1	1
1	trampoline	B65	typique		1	typique		1	2	1	1
1	trampoline	B66	typique		1	typique		1	2	1	1
1	trampoline	B67	typique		1	typique		1	2	1	1
1	trampoline	B68	typique		1	pas typique	les doigts ne reviennent pas sur la table (vidéo floue à la fin)	0	1	0	0.5
1	trampoline	B69	atypique	mouvement pas régulier	0	pas typique	les pirouettes mimées semblent infaisables	0	0	1	0
1	trampoline	B610	typique		1	typique		1	2	1	1
1	trampoline	B611	typique		1	typique		1	2	1	1
1	trampoline	B612	typique		1	typique		1	2	1	1
1	trampoline	B613	typique		1	typique		1	2	1	1
1	saute mouton	714	typique		1	typique		1	2	1	1
1	saute mouton	715	typique		1	typique		1	2	1	1
1	saute mouton	716	typique		1	typique		1	2	1	1
1	saute mouton	717	typique		1	typique		1	2	1	1
1	saute mouton	718	typique		1	typique		1	2	1	1
1	saute mouton	719	typique		1	typique		1	2	1	1
1	saute mouton	720	atypique	aide autre main	0	pas typique	le mouvement est typique… mais utilise son autre main comme objet à passer au dessus	0	0	1	0
3	saute mouton	A72	atypique	aide autre main	0	pas typique	utilise son autre main pour faire le saut et doigts manquent de tonus	0	0	1	0
2	saute mouton	A73	atypique	aide autre main	0	pas typique	utilisation de l'autre main et effondrement des doigts à l'atterrissage	0	0	1	0
3	saute mouton	A74	typique		1	typique		1	2	1	1
2	saute mouton	A75	typique		1	pas typique	le saut est trop bas pour être considéré comme tel	0	1	0	0.5
3	saute mouton	A76	typique		1	pas typique	sauter est fait de façon typiquemais beaucoup de pas entre les sauts	0	1	0	0.5
2	saute mouton	A77	typique		1	typique		1	2	1	1
3	saute mouton	A78	atypique	mouvement qui part sur les cotés	0	pas typique	saute un peu n'importe où , avec des atterrissages infaisables en réalité	0	0	1	0
3	saute mouton	A79	atypique	aide autre main	0	atypique	ne prend pas sa main mais les doigts de l'autre main pour sauter, le geste en lui même est typique	0	0	1	0
3	saute mouton	A710	typique		1	typique		1	2	1	1
2	saute mouton	A711	atypique	aide autre main	0	pas typique	utilise son autre main et tous les doigts de la premiere main pour sauter/ atterrir	0	0	1	0
2	saute mouton	A712	atypique	mouvement avant-arrrière	0	typique		1	1	0	0.5
3	saute mouton	A713	typique		1	typique		1	2	1	1
2	saute mouton	A714	atypique	mouvement sur place	0	pas typique	reste sur place pour le saut et l'atterrissage	0	0	1	0
2	saute mouton	A715	atypique	aide autre main	0	pas typique	utilise ces deux index et sautent chacun leur tour	0	0	1	0
2	saute mouton	A716	atypique	usage deux mains égal	0	pas typique	utilisation des deux mains qui se superposent de plus en plus haut : les doigts ne reviennent pas sur la table	0	0	1	0
2	saute mouton	A717	typique		1	typique		1	2	1	1
1	saute mouton	B71	atypique	mouvement sur place	0	typique		1	1	0	0.5
1	saute mouton	B72	typique		1	pas typique	un doigt saute, puis l'autre le rejoint	0	1	0	0.5
1	saute mouton	B73	typique		1	pas typique	les doigts ne reviennent pas sur la table et ils sont recroquevillés	0	1	0	0.5
1	saute mouton	B74	typique		1	typique		1	2	1	1
1	saute mouton	B75	typique		1	pas typique	trois petits sauts et d'un coup un grand	0	1	0	0.5
1	saute mouton	B76	atypique	mouvement sur place	0	typique		1	1	0	0.5
1	saute mouton	B77	typique		1	typique		1	2	1	1
1	saute mouton	B78	atypique	aide autre main	0	pas typique	saute entre deux de ses doigts de l'autre main	0	0	1	0
1	saute mouton	B79	typique		1	typique		1	2	1	1
1	saute mouton	B710	atypique	usage deux mains égal	0	pas typique	saute une fois avec les doigts d'une main et une fois avec l'autre	0	0	1	0
1	saute mouton	B711	typique		1	typique		1	2	1	1
1	saute mouton	B712	atypique	mouvement n'avance pas	0	pas typique	les deux doigts ne sont pas coordonnés et ils restent sur place	0	0	1	0
1	saute mouton	B713	typique		1	typique		1	2	1	1
1	sauter d'une seule jambe	814	typique		1	typique		1	2	1	1
1	sauter d'une seule jambe	815	typique		1	typique		1	2	1	1
1	sauter d'une seule jambe	816	typique		1	pas typique	saute d'un doigt mais atterri sur 2	0	1	0	0.5
1	sauter d'une seule jambe	817	typique		1	typique		1	2	1	1
1	sauter d'une seule jambe	818	typique		1	typique		1	2	1	1
1	sauter d'une seule jambe	819	typique		1	typique		1	2	1	1
1	sauter d'une seule jambe	820	typique		1	typique		1	2	1	1
2	sauter d'une seule jambe	A81	typique		1	typique		1	2	1	1
3	sauter d'une seule jambe	A82	typique		1	typique		1	2	1	1
2	sauter d'une seule jambe	A83	typique		1	typique		1	2	1	1
3	sauter d'une seule jambe	A84	typique		1	typique		1	2	1	1
2	sauter d'une seule jambe	A85	typique		1	typique		1	2	1	1
3	sauter d'une seule jambe	A86	typique	mouvement très rapide	1	typique		1	2	1	1
2	sauter d'une seule jambe	A87	typique		1	typique		1	2	1	1
3	sauter d'une seule jambe	A88	typique		1	typique		1	2	1	1
3	sauter d'une seule jambe	A89	typique		1	typique		1	2	1	1
3	sauter d'une seule jambe	A810	typique		1	typique		1	2	1	1
2	sauter d'une seule jambe	A811	typique		1	typique		1	2	1	1
2	sauter d'une seule jambe	A812	typique		1	typique		1	2	1	1
3	sauter d'une seule jambe	A813	typique		1	typique		1	2	1	1
2	sauter d'une seule jambe	A814	typique		1	pas typique	le saut n'est pas fait à la verticale et il semble y avoir une confusion sur quel doigt utilisé	0	1	0	0.5
2	sauter d'une seule jambe	A815	typique		1	typique		1	2	1	1
2	sauter d'une seule jambe	A816	atypique	deux doigts	0	pas typique	utilise les deux doigts	0	0	1	0
2	sauter d'une seule jambe	A817	typique		1	typique		1	2	1	1
1	sauter d'une seule jambe	B81	typique		1	typique		1	2	1	1
1	sauter d'une seule jambe	B82	typique		1	typique		1	2	1	1
1	sauter d'une seule jambe	B83	typique		1	typique		1	2	1	1
1	sauter d'une seule jambe	B84	typique		1	typique		1	2	1	1
1	sauter d'une seule jambe	B85	typique		1	typique		1	2	1	1
1	sauter d'une seule jambe	B86	typique		1	pas typique	utilise les deux doigts	0	1	0	0.5
1	sauter d'une seule jambe	B87	typique		1	typique		1	2	1	1
1	sauter d'une seule jambe	B88	typique		1	typique		1	2	1	1
1	sauter d'une seule jambe	B89	typique		1	typique		1	2	1	1
1	sauter d'une seule jambe	B810	typique		1	pas typique	doigts trop à l'horizontal et semble avoir du mal à ne pas utiliser l'index	0	1	0	0.5
1	sauter d'une seule jambe	B811	typique		1	typique		1	2	1	1
1	sauter d'une seule jambe	B812	typique		1	typique		1	2	1	1
1	sauter d'une seule jambe	B813	typique		1	typique		1	2	1	1
1	sauter d'une marche	914	typique		1	typique		1	2	1	1
1	sauter d'une marche	915	typique		1	typique		1	2	1	1
1	sauter d'une marche	916	typique		1	pas typique	saute depuis la table et non d'une marche	0	1	0	0.5
1	sauter d'une marche	917	typique		1	pas typique	saute depuis la table et non d'une marche. De plus saute avec un doigt et ratterri sur l'autre	0	1	0	0.5
1	sauter d'une marche	918	typique		1	typique		1	2	1	1
1	sauter d'une marche	919	typique		1	pas typique	saute depuis la table et non d'une marche	0	1	0	0.5
1	sauter d'une marche	920	atypique	aide autre main	0	pas typique	utilise l'autre main pour imiter une marche sinon le geste est typique	0	0	1	0
2	sauter d'une marche	A91	atypique	aide table	0	pas typique	semble courir pendant un long moment de l'action et saute de la table	0	0	1	0
3	sauter d'une marche	A92	atypique	répétitions	0	pas typique	saute depuis la table et non d'une marche	0	0	1	0
2	sauter d'une marche	A93	atypique	aide autre main	0	pas typique	saute depuis l'auriculaire de l'autre main et saute les doigts écartés	0	0	1	0
3	sauter d'une marche	A94	atypique	plusieurs étapes du mouvement	0	typique		1	1	0	0.5
2	sauter d'une marche	A95	atypique	répétitions	0	pas typique	laisses ses doigts sur la table et saute une fois avec l'index, une fois avec le majeur	0	0	1	0
3	sauter d'une marche	A96	typique		1	typique		1	2	1	1
2	sauter d'une marche	A97	atypique	répétitions	0	pas typique	saute depuis la table et non d'une marche	0	0	1	0
3	sauter d'une marche	A98	atypique	en deux temps	0	pas typique	saute depuis une marche mais atterrissage en 2 temps : sans toucher la table avec l'index et en touchant la table avec le majeur	0	0	1	0
3	sauter d'une marche	A99	atypique	aide autre main	0	pas typique	typiquesi elle n'utilise pas l'autre main comme étant la marche	0	0	1	0
3	sauter d'une marche	A910	typique		1	pas typique	saute depuis la table et non d'une marche	0	1	0	0.5
2	sauter d'une marche	A911	atypique	mouvement de descente	0	pas typique	saute depuis une marche mais n'atterri pas sur le sol. De plus doigts recroquevillés	0	0	1	0
2	sauter d'une marche	A912	typique		1	pas typique	saute depuis la table et non d'une marche	0	1	0	0.5
3	sauter d'une marche	A913	typique		1	typique		1	2	1	1
2	sauter d'une marche	A914	typique		1	pas typique	saute depuis la table et non d'une marche	0	1	0	0.5
2	sauter d'une marche	A915	typique		1	pas typique	saute depuis la table et non d'une marche	0	1	0	0.5
2	sauter d'une marche	A916	typique		1	pas typique	saute depuis la table et non d'une marche, atterri sur un doigt et fait des petits sauts par la suite	0	1	0	0.5
2	sauter d'une marche	A917	typique		1	typique		1	2	1	1
1	sauter d'une marche	B91	typique		1	pas typique	saute sur place	0	1	0	0.5
1	sauter d'une marche	B92	typique		1	pas typique	tout petit saut, sans monter sur une marche	0	1	0	0.5
1	sauter d'une marche	B93	typique		1	pas typique	semble monter sur une marche mais n'atterri pas par terre	0	1	0	0.5
1	sauter d'une marche	B94	atypique	un seul doigt	0	pas typique	un seul doigt est utilisé et le saut se fait depuis la table	0	0	1	0
1	sauter d'une marche	B95	typique		1	typique		1	2	1	1
1	sauter d'une marche	B96	typique		1	typique		1	2	1	1
1	sauter d'une marche	B97	typique		1	typique		1	2	1	1
1	sauter d'une marche	B98	typique		1	typique		1	2	1	1
1	sauter d'une marche	B99	typique		1	typique		1	2	1	1
1	sauter d'une marche	B910	typique		1	typique		1	2	1	1
1	sauter d'une marche	B911	typique		1	pas typique	saute depuis la table et non d'une marche	0	1	0	0.5
1	sauter d'une marche	B912	typique		1	pas typique	saute depuis la table et non d'une marche	0	1	0	0.5
1	sauter d'une marche	B913	typique		1	pas typique	saute depuis la table et non d'une marche + atterrissage sur un seul doigt	0	1	0	0.5
1	s'accroupir	1014	typique		1	typique		1	2	1	1
1	s'accroupir	1015	typique		1	typique		1	2	1	1
1	s'accroupir	1016	atypique	mouvement du bras	0	pas typique	doigts trop recroquevillés et en hauteur	0	0	1	0
1	s'accroupir	1017	typique		1	pas typique	doigts pas assez recroquevillés	0	1	0	0.5
1	s'accroupir	1018	typique		1	typique		1	2	1	1
1	s'accroupir	1019	typique		1	typique		1	2	1	1
1	s'accroupir	1020	typique		1	typique		1	2	1	1
2	s'accroupir	A101	typique		1	typique		1	2	1	1
3	s'accroupir	A102	typique		1	typique		1	2	1	1
2	s'accroupir	A103	atypique	aide autre main	0	pas typique	s'aide de l'autre main pour faire le mouvement	0	0	1	0
3	s'accroupir	A104	atypique	tend les doigts	0	pas typique	doigts trop rigides	0	0	1	0
2	s'accroupir	A105	typique		1	typique		1	2	1	1
3	s'accroupir	A106	typique		1	typique		1	2	1	1
2	s'accroupir	A107	atypique	pas d'évolution dans le mouvement	0	pas typique	trop faible distinction avec s'asseoir	0	0	1	0
3	s'accroupir	A108	typique		1	typique		1	2	1	1
3	s'accroupir	A109	typique		1	typique		1	2	1	1
3	s'accroupir	A1010	typique		1	typique		1	2	1	1
2	s'accroupir	A1011	atypique	autre mouvement d'un doigt	0	typique		1	1	0	0.5
2	s'accroupir	A1012	typique		1	typique		1	2	1	1
3	s'accroupir	A1013	typique		1	typique		1	2	1	1
2	s'accroupir	A1014	typique		1	typique		1	2	1	1
2	s'accroupir	A1015	atypique	usage deux mains	0	pas typique	utilise ses deux mains, elles sont recroquevillées	0	0	1	0
2	s'accroupir	A1016	atypique	usage deux mains	0	pas typique	utilise ses deux mains et doigts très rigides	0	0	1	0
2	s'accroupir	A1017	typique		1	pas typique	trop faible distinction avec s'asseoir	0	1	0	0.5
1	s'accroupir	B101	typique		1	typique		1	2	1	1
1	s'accroupir	B102	typique		1	pas typique	trop faible distinction avec s'asseoir	0	1	0	0.5
1	s'accroupir	B103	typique		1	typique		1	2	1	1
1	s'accroupir	B104	typique		1	typique		1	2	1	1
1	s'accroupir	B105	typique		1	typique		1	2	1	1
1	s'accroupir	B106	typique		1	typique		1	2	1	1
1	s'accroupir	B107	typique		1	typique		1	2	1	1
1	s'accroupir	B108	typique		1	typique		1	2	1	1
1	s'accroupir	B109	typique		1	typique		1	2	1	1
1	s'accroupir	B1010	typique		1	pas typique	trop faible distinction avec s'asseoir	0	1	0	0.5
1	s'accroupir	B1011	typique		1	typique		1	2	1	1
1	s'accroupir	B1012	typique		1	typique		1	2	1	1
1	s'accroupir	B1013	typique		1	pas typique	trop faible distinction avec s'asseoir	0	1	0	0.5
1	s'asseoir	1115	typique		1	typique		1	2	1	1
1	s'asseoir	1116	atypique	tend les doigts plutôt que plier	0	typique		1	1	0	0.5
1	s'asseoir	1117	typique		1	typique		1	2	1	1
1	s'asseoir	1118	typique		1	typique		1	2	1	1
1	s'asseoir	1119	typique		1	typique		1	2	1	1
1	s'asseoir	1120	atypique	usage autre main	0	pas typique	utilisation de l'autre main comme étant la chaise… mais le mouvement en lui même est typique	0	0	1	0
1	s'asseoir	A111	atypique	tend les doigts plutôt que plier	0	typique		1	1	0	0.5
2	s'asseoir	A112	typique		1	pas typique	on n'arrive pas trop à se représenter le mouvement, ou alors le mouvement assis dur à peine 1 sec ?	0	1	0	0.5
3	s'asseoir	A113	atypique	aide autre main	0	pas typique	s'accroupir plus que s'asseoir, ou s'asseoir sur ses genoux	0	0	1	0
2	s'asseoir	A114	typique		1	typique		1	2	1	1
3	s'asseoir	A115	typique		1	typique		1	2	1	1
2	s'asseoir	A116	atypique	tend les doigts plutôt que plier	0	pas typique	le mouvement vers l'arriere pour s'asseoir est typiquemais doigts trop rigides	0	0	1	0
3	s'asseoir	A117	atypique	tend les doigts plutôt que plier	0	typique		1	1	0	0.5
2	s'asseoir	A118	typique		1	typique		1	2	1	1
3	s'asseoir	A119	atypique	usage autre main	0	pas typique	utilisation de l'autre main comme étant la chaise et mouvement pas très affirmé	0	0	1	0
3	s'asseoir	A1110	typique		1	typique		1	2	1	1
3	s'asseoir	A1111	atypique	deux mouvements	0	typique		1	1	0	0.5
2	s'asseoir	A1112	typique		1	pas typique	début les doigts sont en ciseaux	0	1	0	0.5
2	s'asseoir	A1113	typique		1	typique		1	2	1	1
3	s'asseoir	A1114	typique		1	typique		1	2	1	1
2	s'asseoir	A1115	atypique	mouvement fait dans l'air	0	pas typique	je ne vois pas le mouvement : la main ne se pose pas et elle est toute recroquevillée	0	0	1	0
2	s'asseoir	A1116	atypique	usage des deux mains	0	pas typique	superposition d'une main sur l'autre	0	0	1	0
2	s'asseoir	A1117	atypique	tend les doigts plutôt que plier	0	typique		1	1	0	0.5
2	s'asseoir	B111	typique		1	typique		1	2	1	1
1	s'asseoir	B112	typique		1	typique		1	2	1	1
1	s'asseoir	B113	typique		1	typique		1	2	1	1
1	s'asseoir	B114	typique		1	typique		1	2	1	1
1	s'asseoir	B115	typique		1	typique		1	2	1	1
1	s'asseoir	B116	atypique	mouvement fait dans l'air	0	pas typique	la main reste en l'air, sinon le mouvement est typique	0	0	1	0
1	s'asseoir	B117	typique		1	pas typique	les doigts ne sont pas assez pliés pour dire qu'ils sont assis	0	1	0	0.5
1	s'asseoir	B118	typique		1	typique		1	2	1	1
1	s'asseoir	B119	typique		1	typique		1	2	1	1
1	s'asseoir	B1110	typique		1	typique		1	2	1	1
1	s'asseoir	B1111	typique		1	typique		1	2	1	1
1	s'asseoir	B1112	atypique	tend les doigts plutôt que plier	0	typique		1	1	0	0.5
1	s'asseoir	B1113	atypique	usage autre main	0	pas typique	s'assoit sur le doigt de son autre main qui est en hauteur	0	0	1	0
1	s'asseoir	B1114	atypique	mouvement fait dans l'air	0	pas typique	mouvement fait en hauteur et mouvement un peu flou	0	0	1	0
1	tourniquet	1215	atypique	main tourne sur elle-même	0	pas typique	mouvement en demi cercle	0	0	1	0
1	tourniquet	1216	typique		1	typique		1	2	1	1
1	tourniquet	1217	typique		1	typique		1	2	1	1
1	tourniquet	1218	typique		1	typique		1	2	1	1
1	tourniquet	1219	typique		1	typique		1	2	1	1
1	tourniquet	1220	atypique	main tourne sur elle-même	0	pas typique	tourne sur un doigt	0	0	1	0
2	tourniquet	A122	atypique	main tourne sur elle-même	0	pas typique	tourne sur un doigt	0	0	1	0
3	tourniquet	A123	atypique	usage autre main	0	pas typique	doitgt recroquevillés tournent sur l'autre main	0	0	1	0
2	tourniquet	A124	typique		1	pas typique	tourne au dessus de la table, en hauteur	0	1	0	0.5
3	tourniquet	A125	typique		1	pas typique	tourne sur un doigt mais alterne le doigt	0	1	0	0.5
2	tourniquet	A126	typique		1	typique		1	2	1	1
3	tourniquet	A127	atypique	main tourne sur elle-même	0	pas typique	ressemble plus à quelqu'un qui s'avance en pas de danse	0	0	1	0
2	tourniquet	A128	atypique	mouvements des doigts	0	pas typique	marche en rond mais pas tourniquet	0	0	1	0
3	tourniquet	A129	atypique	main tourne sur elle-même	0	pas typique	pas rond mais très ovale et les deux doigts ne sont pas coordonnés	0	0	1	0
3	tourniquet	A1210	typique		1	pas typique	tourne au dessus de la table, en hauteur	0	1	0	0.5
3	tourniquet	A1211	typique		1	pas typique	tourne au dessus de la table, en hauteur	0	1	0	0.5
2	tourniquet	A1212	atypique	ne tourne pas	0	pas typique	pas de mouvement de rotation	0	0	1	0
2	tourniquet	A1213	atypique	ne tourne pas	0	pas typique	début typiquepuis rapidemment il y a comme des pas de marche	0	0	1	0
3	tourniquet	A1214	typique		1	typique		1	2	1	1
2	tourniquet	A1215	typique		1	pas typique	mouvement typiquemais sur un doigt	0	1	0	0.5
2	tourniquet	A1216	typique		1	typique		1	2	1	1
2	tourniquet	A1217	typique		1	typique		1	2	1	1
2	tourniquet	B121	atypique	mouvement en deux parties	0	pas typique	demi cercle puis un peu fouilli	0	0	1	0
1	tourniquet	B122	typique		1	pas typique	typiquemais en hauteur … (j'ai l'impression que faire en hauteur c'est plus facile que sur la table alors je ne sais pas vraiment comment scorer)	0	1	0	0.5
1	tourniquet	B123	typique		1	pas typique	en hauteur	0	1	0	0.5
1	tourniquet	B124	typique		1	typique		1	2	1	1
1	tourniquet	B125	typique		1	typique		1	2	1	1
1	tourniquet	B126	typique		1	typique		1	2	1	1
1	tourniquet	B127	typique		1	pas typique	en hauteur	0	1	0	0.5
1	tourniquet	B128	typique		1	pas typique	en hauteur et doigts recroquevillés	0	1	0	0.5
1	tourniquet	B129	typique		1	typique		1	2	1	1
1	tourniquet	B1210	atypique	main tourne sur elle-même	0	pas typique	demi cercle et pas de coordination	0	0	1	0
1	tourniquet	B1211	typique		1	pas typique	sur un seul doigt	0	1	0	0.5
1	tourniquet	B1212	typique		1	pas typique	en hauteur	0	1	0	0.5
1	tourniquet	B1213	typique		1	typique		1	2	1	1
1	tourniquet	B1214	typique		1	typique		1	2	1	1
1	tourner autour de soi	1315	typique		1	typique		1	2	1	1
1	tourner autour de soi	1316	typique		1	pas typique	mouvement irréaliste : demi cercle d'abod en hauteur puis sur la table	0	1	0	0.5
1	tourner autour de soi	1317	atypique	la main ne tourne pas sur elle-même	0	pas typique	marche en rond	0	0	1	0
1	tourner autour de soi	1318	typique		1	typique		1	2	1	1
1	tourner autour de soi	1319	typique		1	pas typique	un tour et revient au mouvement initial mais c'est plutôt marcher	0	1	0	0.5
1	tourner autour de soi	1320	typique		0	typique		0	0	1	0
1	tourner autour de soi	A131	atypique	la main ne tourne pas sur elle-même	0	pas typique	pas le mouvement de rotation	0	0	1	0
2	tourner autour de soi	A132	typique		1	pas typique	les doigts sont écartés et mouvement irréaliste	0	1	0	0.5
3	tourner autour de soi	A133	atypique	usage autre main	0	pas typique	marche autour de son autre main	0	0	1	0
2	tourner autour de soi	A134	typique		1	typique		1	2	1	1
3	tourner autour de soi	A135	atypique	la main ne tourne pas sur elle-même	0	pas typique	alterne un doigt puis l'autre	0	0	1	0
2	tourner autour de soi	A136	atypique	la main ne tourne pas sur elle-même	0	pas typique	sautille sur un doigt puis l'autre	0	0	1	0
3	tourner autour de soi	A137	atypique	la main ne tourne pas sur elle-même	0	pas typique	saute en rond mais avec un diamètre très large donc difficile à dire que c'est autour de soi	0	0	1	0
2	tourner autour de soi	A138	typique		1	typique		1	2	1	1
3	tourner autour de soi	A139	typique		1	pas typique	pas de fluidité dans le rond, le doigt est en hauteur d'un coup	0	1	0	0.5
3	tourner autour de soi	A1310	typique		1	pas typique	pas fluide et le mouvement cible se fait en hauteur	0	1	0	0.5
3	tourner autour de soi	A1311	typique		1	pas typique	alterne un doigt puis l'autre, non fluide et irréaliste	0	1	0	0.5
2	tourner autour de soi	A1312	typique		1	pas typique	tourne puis marche, puis en hauteur..	0	1	0	0.5
2	tourner autour de soi	A1313	typique		1	typique		1	2	1	1
3	tourner autour de soi	A1314	atypique	la main ne tourne pas sur elle-même	0	pas typique	mouvement de toupie en diagonale	0	0	1	0
2	tourner autour de soi	A1315	atypique	la main ne tourne pas sur elle-même	0	pas typique	mouvement typique! Mais sur un doigt : je ne sais pas comment le classer	0	0	1	0
2	tourner autour de soi	A1316	atypique	la main ne tourne pas sur elle-même	0	typique		1	1	0	0.5
2	tourner autour de soi	A1317	atypique	la main ne tourne pas sur elle-même	0	pas typique	le rond est bien reconnaissable mais marche plutôt que tourne	0	0	1	0
2	tourner autour de soi	B131	typique		1	typique		1	2	1	1
1	tourner autour de soi	B132	typique		1	typique		1	2	1	1
1	tourner autour de soi	B133	typique		1	typique		1	2	1	1
1	tourner autour de soi	B134	typique		1	typique		1	2	1	1
1	tourner autour de soi	B135	typique		1	typique		1	2	1	1
1	tourner autour de soi	B136	atypique	usage autre main	0	pas typique	fait des demi cercle autour du majeur de l'autre main et utilise seulement l'index	0	0	1	0
1	tourner autour de soi	B137	atypique	la main ne tourne pas sur elle-même	0	pas typique	on ne distingue pas trop la rotation	0	0	1	0
1	tourner autour de soi	B138	typique		1	typique		1	2	1	1
1	tourner autour de soi	B139	typique		1	typique		1	2	1	1
1	tourner autour de soi	B1310	typique		1	typique		1	2	1	1
1	tourner autour de soi	B1311	typique		1	typique		1	2	1	1
1	tourner autour de soi	B1312	atypique	la main ne tourne pas sur elle-même	0	pas typique	on ne voit pas trop la rotation, impression de marche/ danse	0	0	1	0
1	tourner autour de soi	B1313	atypique	la main ne tourne pas sur elle-même	0	pas typique	la rotation commence et ne se finit pas	0	0	1	0
1	tourner autour de soi	B1314	typique		1	typique		1	2	1	1
1	patiner	1415	typique		1	typique		1	2	1	1
1	patiner	1416	atypique	les deux doigst en même temps	0	typique		1	1	0	0.5
1	patiner	1417	typique		1	typique		1	2	1	1
1	patiner	1418	atypique	les deux doigst en même temps	0	typique		1	1	0	0.5
1	patiner	1419	typique		1	typique		1	2	1	1
1	patiner	1420	atypique	pas l'effet de glisser	0	pas typique	grands pas de danse plus que patin	0	0	1	0
1	patiner	A141	typique		1	typique		1	2	1	1
2	patiner	A142	typique		1	typique		1	2	1	1
3	patiner	A143	atypique	les deux doigst en même temps	0	typique		1	1	0	0.5
2	patiner	A144	atypique	les deux doigst en même temps	0	typique		1	1	0	0.5
3	patiner	A145	typique		1	pas typique	petits pas de marche	0	1	0	0.5
2	patiner	A146	typique		1	typique		1	2	1	1
3	patiner	A147	atypique	pas l'effet de glisser	0	pas typique	sauts plutôt que patin	0	0	1	0
2	patiner	A148	typique		1	pas typique	pas fluide et non réaliste	0	1	0	0.5
3	patiner	A149	atypique	pas l'effet de glisser	0	pas typique	sauts à chaque fois qu'il alterne de pas	0	0	1	0
3	patiner	A1410	typique		1	typique		1	2	1	1
3	patiner	A1411	typique		1	typique		1	2	1	1
2	patiner	A1412	typique		1	typique		1	2	1	1
2	patiner	A1413	typique		1	pas typique	plus marche que glisse	0	1	0	0.5
3	patiner	A1414	atypique	pas l'effet de glisser	0	pas typique	plus marche que glisse	0	0	1	0
2	patiner	A1415	atypique	usage deux mains	0	pas typique	utilise les deux index de ses deux mains	0	0	1	0
2	patiner	A1416	atypique	usage deux mains	0	pas typique	utilise deux doigts de chacune de ses mains et fait du sur place	0	0	1	0
2	patiner	A1417	typique		1	typique		1	2	1	1
2	patiner	B141	typique		1	typique		1	2	1	1
1	patiner	B142	typique		1	pas typique	manque de fluidité et de coordination	0	1	0	0.5
1	patiner	B143	typique		1	typique		1	2	1	1
1	patiner	B144	typique		1	typique		1	2	1	1
1	patiner	B145	typique		1	typique		1	2	1	1
1	patiner	B146	typique		1	typique		1	2	1	1
1	patiner	B147	typique		1	typique		1	2	1	1
1	patiner	B148	typique		1	typique		1	2	1	1
1	patiner	B149	typique		1	typique		1	2	1	1
1	patiner	B1410	typique		1	typique		1	2	1	1
1	patiner	B1411	atypique	pas l'effet de glisser	0	pas typique	on ne voit pas le mouvement de glisser	0	0	1	0
1	patiner	B1412	atypique	geste ne reste pas sur la table	0	pas typique	les bouts des doigts montent trop, rendant irréaliste le mouvement	0	0	1	0
1	patiner	B1413	typique		1	typique		1	2	1	1
1	patiner	B1414	typique		1	pas typique	zigzag mais lève le doigt : manque de fluidité	0	1	0	0.5
1	ski	1515	typique		1	typique		1	2	1	1
1	ski	1516	atypique	mouvement dans l'air	0	pas typique	en hauteur et mouvements trop serrés	0	0	1	0
1	ski	1517	typique		1	pas typique	on ne reconnait pas l'action à cause du manque de fluidité	0	1	0	0.5
1	ski	1518	typique		1	typique		1	2	1	1
1	ski	1519	typique		1	typique		1	2	1	1
1	ski	1520	typique		1	typique		1	2	1	1
1	ski	A151	atypique	mouvements des doigts	0	typique		1	1	0	0.5
2	ski	A152	typique		1	typique		1	2	1	1
3	ski	A153	atypique	usage autre main	0	typique		1	1	0	0.5
2	ski	A154	atypique	mouvement des doigts	0	typique		1	1	0	0.5
3	ski	A155	atypique	usage 4 doigts	0	typique		1	1	0	0.5
2	ski	A156	atypique	mouvement des doigts	0	pas typique	alterne les doigts et rend irréaliste le mouvement	0	0	1	0
3	ski	A157	atypique	mouvement qui tourne sur lui-même	0	typique		1	1	0	0.5
2	ski	A158	typique		1	typique		1	2	1	1
3	ski	A159	atypique	mouvement des doigts	0	typique		1	1	0	0.5
3	ski	A1510	typique		1	typique		1	2	1	1
3	ski	A1511	atypique	mouvement dans l'air	0	typique		1	1	0	0.5
2	ski	A1512	atypique	mouvements des doigts	0	typique		1	1	0	0.5
2	ski	A1513	typique		1	typique		1	2	1	1
3	ski	A1514	typique		1	typique		1	2	1	1
2	ski	A1515	atypique	usage des deux mains	0	pas typique	utilise ses 2 mains et on ne reconnait pas le mouvement	0	0	1	0
2	ski	A1516	atypique	usage des deux mains	0	pas typique	utilie ses 2 mains et imite les mouvements des pieds si ski de fond	0	0	1	0
2	ski	A1517	typique		1	typique		1	2	1	1
2	ski	B151	typique		1	typique		1	2	1	1
1	ski	B152	atypique	mouvement des doigts	0	pas typique	manque de coordination et fluidité	0	0	1	0
1	ski	B153	typique		1	typique		1	2	1	1
1	ski	B154	atypique	mouvement des doigts	0	pas typique	mouvement irréaliste (on dirait qu'elle saute)	0	0	1	0
1	ski	B155	typique		1	typique		1	2	1	1
1	ski	B156	typique		1	typique		1	2	1	1
1	ski	B157	typique		1	typique		1	2	1	1
1	ski	B158	atypique	mouvement dans l'air	0	typique		1	1	0	0.5
1	ski	B159	typique		1	typique		1	2	1	1
1	ski	B1510	atypique	mouvement qui se détache de la table	0	pas typique	trop sur place	0	0	1	0
1	ski	B1511	atypique	mouvement des doigts	0	typique		1	1	0	0.5
1	ski	B1512	typique		1	typique		1	2	1	1
1	ski	B1513	typique		1	typique		1	2	1	1
1	ski	B1514	atypique	mouvement qui se détache de la table	0	pas typique	sauts entre les zigzag ce qui rend irréaliste le mouvement	0	0	1	0
1	descendre des escaliers	1615	typique		1	typique		1	2	1	1
1	descendre des escaliers	1616	typique		1	typique		1	2	1	1
1	descendre des escaliers	1617	atypique	le geste ne descend pas	0	pas typique	que sur la table : aucune impression de hauteur	0	0	1	0
1	descendre des escaliers	1618	typique		1	typique		1	2	1	1
1	descendre des escaliers	1619	typique		1	typique		1	2	1	1
1	descendre des escaliers	1620	atypique	usage autre main	0	pas typique	descend sur son autre main	0	0	1	0
1	descendre des escaliers	A161	atypique	usage table	0	pas typique	descend de la table	0	0	1	0
2	descendre des escaliers	A162	atypique	le geste ne descend pas	0	pas typique	que sur la table : aucune impression de hauteur	0	0	1	0
3	descendre des escaliers	A163	atypique	usage table	0	pas typique	descend de la table et à l'envers	0	0	1	0
2	descendre des escaliers	A164	typique		1	typique		1	2	1	1
3	descendre des escaliers	A165	atypique	le geste ne descend pas	0	pas typique	que sur la table : aucune impression de hauteur	0	0	1	0
2	descendre des escaliers	A166	typique		1	typique		1	2	1	1
3	descendre des escaliers	A167	typique		1	typique		1	2	1	1
2	descendre des escaliers	A168	typique		1	pas typique	part d'en haut mais pas de mouvement des doigts	0	1	0	0.5
3	descendre des escaliers	A169	atypique	usage autre main	0	pas typique	car utilise son autre main pour descendre… sinon mouvement est typique	0	0	1	0
3	descendre des escaliers	A1610	typique		1	typique		1	2	1	1
3	descendre des escaliers	A1611	typique		1	typique		1	2	1	1
2	descendre des escaliers	A1612	typique		1	typique		1	2	1	1
2	descendre des escaliers	A1613	typique		1	typique		1	2	1	1
3	descendre des escaliers	A1614	atypique	le geste ne descend pas	0	pas typique	que sur la table : aucune impression de hauteur	0	0	1	0
2	descendre des escaliers	A1615	typique		1	typique		1	2	1	1
2	descendre des escaliers	A1616	atypique	le geste ne descend pas	0	pas typique	que sur la table : aucune impression de hauteur	0	0	1	0
2	descendre des escaliers	A1617	atypique	le geste ne descend pas	0	pas typique	que sur la table : aucune impression de hauteur	0	0	1	0
2	descendre des escaliers	B161	typique		1	typique		1	2	1	1
1	descendre des escaliers	B162	atypique	le geste ne descend pas	0	pas typique	que sur la table : aucune impression de hauteur	0	0	1	0
1	descendre des escaliers	B163	typique		1	typique		1	2	1	1
1	descendre des escaliers	B164	typique		1	typique		1	2	1	1
1	descendre des escaliers	B165	typique		1	typique		1	2	1	1
1	descendre des escaliers	B166	typique		1	typique		1	2	1	1
1	descendre des escaliers	B167	typique		1	typique		1	2	1	1
1	descendre des escaliers	B168	typique		1	typique		1	2	1	1
1	descendre des escaliers	B169	typique		1	typique		1	2	1	1
1	descendre des escaliers	B1610	typique		1	pas typique	les doigts sont trop "roulés"	0	1	0	0.5
1	descendre des escaliers	B1611	typique		1	typique		1	2	1	1
1	descendre des escaliers	B1612	atypique	le geste ne descend pas	0	pas typique	que sur la table : aucune impression de hauteur + on dirait qqn qui court	0	0	1	0
1	descendre des escaliers	B1613	typique		1	typique		1	2	1	1
1	descendre des escaliers	B1614	typique		1	typique		1	2	1	1
1	monter des escaliers	1715	typique		1	typique		1	2	1	1
1	monter des escaliers	1716	typique		1	typique		1	2	1	1
1	monter des escaliers	1717	atypique	doigts horizontaux	0	typique		1	1	0	0.5
1	monter des escaliers	1718	typique		1	typique		1	2	1	1
1	monter des escaliers	1719	typique		1	typique		1	2	1	1
1	monter des escaliers	1720	atypique	usage autre main	0	pas typique	elle monte sur son autre main, sinon typique	0	0	1	0
1	monter des escaliers	A171	atypique	usage autre main	0	pas typique	mouvement sur son avant bras et ne ressemble pas à monter des marches	0	0	1	0
2	monter des escaliers	A172	typique		1	typique		1	2	1	1
3	monter des escaliers	A173	atypique	usage autre main	0	pas typique	monte sur son autre main	0	0	1	0
2	monter des escaliers	A174	atypique	bras tourne sur lui-même	0	pas typique	doigts trop rigides et ils "twistent"	0	0	1	0
3	monter des escaliers	A175	atypique	le geste ne monte pas	0	pas typique	laisse les doigts sur la table : on n'a pas l'impressio que ça monte	0	0	1	0
2	monter des escaliers	A176	atypique	un seul doigt qui bouge	0	pas typique	mouvement de hauteur mais désorganisation	0	0	1	0
3	monter des escaliers	A177	typique		1	typique		1	2	1	1
2	monter des escaliers	A178	typique		1	typique		1	2	1	1
3	monter des escaliers	A179	atypique	usage autre main	0	pas typique	monte d'abord sur son autre main puis dans le vide mais avec des proportions très différentes	0	0	1	0
3	monter des escaliers	A1710	typique		1	typique		1	2	1	1
3	monter des escaliers	A1711	typique		1	typique		1	2	1	1
2	monter des escaliers	A1712	typique		1	typique		1	2	1	1
2	monter des escaliers	A1713	typique		1	typique		1	2	1	1
3	monter des escaliers	A1714	typique		1	pas typique	au début ne monte pas puis monte beaucoup et doigts trop rigides	0	1	0	0.5
2	monter des escaliers	A1715	typique		1	typique		1	2	1	1
2	monter des escaliers	A1716	atypique	le geste ne monte pas	0	pas typique	doigts viennent taper l'un après l'autre la table	0	0	1	0
2	monter des escaliers	A1717	atypique	mouvements doigts irréguliers	0	pas typique	mouvement commence en hauteur et doigts trop rigides	0	0	1	0
2	monter des escaliers	B171	typique		1	typique		1	2	1	1
1	monter des escaliers	B172	typique		1	typique		1	2	1	1
1	monter des escaliers	B173	typique		1	typique		1	2	1	1
1	monter des escaliers	B174	typique		1	typique		1	2	1	1
1	monter des escaliers	B175	typique		1	typique		1	2	1	1
1	monter des escaliers	B176	typique		1	typique		1	2	1	1
1	monter des escaliers	B177	typique		1	pas typique	commence en hauteur et mouvement pas très bien coordonné	0	1	0	0.5
1	monter des escaliers	B178	typique		1	typique		1	2	1	1
1	monter des escaliers	B179	typique		1	typique		1	2	1	1
1	monter des escaliers	B1710	typique		1	typique		1	2	1	1
1	monter des escaliers	B1711	typique		1	typique		1	2	1	1
1	monter des escaliers	B1712	typique		1	typique		1	2	1	1
1	monter des escaliers	B1713	typique		1	typique		1	2	1	1
1	monter des escaliers	B1714	typique		1	typique		1	2	1	1
1	marcher en arriere	1815	typique		1	typique		1	2	1	1
1	marcher en arriere	1816	typique		1	typique		1	2	1	1
1	marcher en arriere	1817	typique		1	typique		1	2	1	1
1	marcher en arriere	1818	typique		1	typique		1	2	1	1
1	marcher en arriere	1819	typique		1	typique		1	2	1	1
1	marcher en arriere	1820	typique		1	typique		1	2	1	1
1	marcher en arriere	A181	typique		1	typique		1	2	1	1
2	marcher en arriere	A182	typique		1	pas typique	manque de coordination	0	1	0	0.5
3	marcher en arriere	A183	typique		1	typique		1	2	1	1
2	marcher en arriere	A184	typique		1	typique		1	2	1	1
3	marcher en arriere	A185	typique		1	typique		1	2	1	1
2	marcher en arriere	A186	atypique	mouvements pas réguliers des doigts	0	pas typique	ressemble plus à glisser en arrière que marcher en arrière	0	0	1	0
3	marcher en arriere	A187	atypique	un doigt fait du surplace	0	typique		1	1	0	0.5
2	marcher en arriere	A188	atypique	glisse sur la table	0	pas typique	on dirait des petits sauts	0	0	1	0
3	marcher en arriere	A189	atypique	glisse et mouvements irréguliers	0	pas typique	pas assez précis : ressemble plus à glisser en arrière	0	0	1	0
3	marcher en arriere	A1810	typique		1	typique		1	2	1	1
3	marcher en arriere	A1811	typique		1	typique		1	2	1	1
2	marcher en arriere	A1812	atypique		0	typique		1	1	0	0.5
2	marcher en arriere	A1813	typique		1	typique		1	2	1	1
3	marcher en arriere	A1814	typique		1	typique		1	2	1	1
2	marcher en arriere	A1815	typique		1	typique		1	2	1	1
2	marcher en arriere	A1816	typique		1	typique		1	2	1	1
2	marcher en arriere	A1817	typique		1	typique		1	2	1	1
2	marcher en arriere	B181	typique		1	typique		1	2	1	1
1	marcher en arriere	B182	typique		1	typique		1	2	1	1
1	marcher en arriere	B183	typique		1	typique		1	2	1	1
1	marcher en arriere	B184	typique		1	typique		1	2	1	1
1	marcher en arriere	B185	typique		1	typique		1	2	1	1
1	marcher en arriere	B186	typique		1	pas typique	pas sautés en arrière	0	1	0	0.5
1	marcher en arriere	B187	typique		1	typique		1	2	1	1
1	marcher en arriere	B188	typique		1	typique		1	2	1	1
1	marcher en arriere	B189	typique		1	typique		1	2	1	1
1	marcher en arriere	B1810	typique		1	typique		1	2	1	1
1	marcher en arriere	B1811	typique		1	typique		1	2	1	1
1	marcher en arriere	B1812	typique		1	typique		1	2	1	1
1	marcher en arriere	B1813	typique		1	typique		1	2	1	1
1	marcher en arriere	B1814	typique		1	typique		1	2	1	1
										522
									Accord	0.78733
